# Supplementary material for: Role of mitochondrial metabolic disorder and immune infiltration in diabetic cardiomyopathy: new insights from bioinformatics analysis
Source: J Transl Med. 2023 Feb 1;21:66. doi: 10.1186/s12967-023-03928-8 (PMC9893675; doi:10.1186/s12967-023-03928-8)
Supplement: Supplementary file 3 — Additional file 3: Table S2. Results of GSEA analysis. [file 12967_2023_3928_MOESM3_ESM.xlsx]

## Sheet: Sheet1
Additional file 3: Table S2. Results of GSEA analysis.
ID	Description	setSize	enrichmentScore	NES	pvalue	qvalues	rank	core_enrichment
REACTOME_METABOLISM_OF_LIPIDS	REACTOME_METABOLISM_OF_LIPIDS	303	0.428573	1.68002	0.000109589	0.0381001	986	Hmgcs2/Alox15/Cyp2e1/Pik3c2g/Arntl/Cbr1/Acot2/Ephx2/Hsd17b4/Cyp4f1/Cyp27b1/Pla2g2a/Pi4kb/Decr1/Pex11a/Cyp1a1/Cpt1a/Cyp7a1/Sp1/Plpp1/Gpam/Acot7/Insig1/Serpina6/Mbtps2/Osbpl2/Slc27a1/Dbi/Ugcg/Eci1/Acadl/Slco1a1/Ehhadh/Mgll/Lipe/Hadha/Lbr/Pik3r2/G0s2/Abcc1/Srebf1/Fabp4/Akr1d1/Hsd11b1/Tbl1xr1/Plin2/Acsl4/Cyp24a1/Msmo1/Cpt1b/Psap/Acacb/Hmgcl/Ptgr1/Txnrd1/Decr2/Nr1h3/Aldh3a2/Chkb/Crot/Pparg/Fdft1/Plpp2…
REACTOME_EXTRACELLULAR_MATRIX_ORGANIZATION	REACTOME_EXTRACELLULAR_MATRIX_ORGANIZATION	199	-0.337063	-1.45665	0.00223028	0.171029	1934	Agrn/Efemp1/Mfap2/Col27a1/Ncan/Itga7/Dag1/P4hb/Fgg/Mmp2/Plod1/Mfap5/Acan/Plod2/Col14a1/Adam17/Sparc/Actn1/Timp1/Col6a2/Adamts9/Mmp24/Col10a1/Lamc1/Prkca/Nid2/Lama1/Icam2/Ddr2/Ltbp4/Capn8/Prss1/Col6a1/Adam10/Vtn/Hapln1/Adam19/Nid1/Col4a1/Sdc3/Pxdn/Col5a1/Col12a1/Col4a2/Col5a2/Mmp8/Col8a1/Col6a3/Cd44/Lama4/Fga/Pcolce/Itga6/Col1a1/Col5a3/Col1a2/Serpinh1/Fbn1/Col18a1/Lum/Col2a1/Fbn2/Tnr/Col3a1/Capn15…
REACTOME_FATTY_ACID_METABOLISM	REACTOME_FATTY_ACID_METABOLISM	149	0.401263	1.64715	0.000776699	0.199453	3393	Acot4/Cyp1a1/Acot2/Elovl6/Gpx4/Dpep1/Acot3/Cpt1a/Nudt7/Decr1/Acot7/Hsd17b3/Alox12/Acaca/Acad11/Cyp2c6v1/Crat/Alox15/Ehhadh/Eci1/Elovl2/Hadha/Slc27a3/Hao2/Hpgds/Mlycd/Ephx2/Dbi/Pon3/Cyp4b1/Acad10/Ptgds/Hsd17b4/Cpt2/Pon1/Acadvl/Slc25a20/Abcc1/Cyp4f1/Acsl5/Slc27a2/Acaa2/Crot/Ptgs1/Ptgr1/Prkag2/Acsm3/Acacb/Hadhb/Acsl4/Ptges/Cyp4f17/Tbxas1/Hpgd/Hadh/Acox3/Ppt1
REACTOME_REGULATION_OF_LIPID_METABOLISM_BY_PPARALPHA	REACTOME_REGULATION_OF_LIPID_METABOLISM_BY_PPARALPHA	107	0.421246	1.64986	0.00117763	0.23575	1938	Angptl4/Hmgcs2/Cyp1a1/Pex11a/Cpt1a/Tbl1x/Arnt/G0s2/Srebf2/Slc27a1/Crebbp/Nrf1/Med31/Sin3a/Nr1h4/Ahr/Pparg/Agt/Glipr1/Fabp1/Med1/Fdft1/Cpt2/Sp1
REACTOME_DEGRADATION_OF_THE_EXTRACELLULAR_MATRIX	REACTOME_DEGRADATION_OF_THE_EXTRACELLULAR_MATRIX	94	-0.439527	-1.70112	0.00101112	0.141921	1425	Adam17/Timp1/Col6a2/Adamts9/Mmp24/Col10a1/Lamc1/Capn8/Prss1/Col6a1/Adam10/Nid1/Col4a1/Col5a1/Col12a1/Col4a2/Col5a2/Mmp8/Col8a1/Col6a3/Cd44/Col1a1/Col5a3/Col1a2/Fbn1/Col18a1/Col2a1/Fbn2/Col3a1/Capn15/Ctsk
REACTOME_BIOLOGICAL_OXIDATIONS	REACTOME_BIOLOGICAL_OXIDATIONS	91	0.443298	1.53344	0.00889454	0.266663	481	Cyp2e1/Cyp26b1/Mgst1/Cyp4f1/Nat2/Cyp27b1/Sult1a1/Gstt2/Gclc/Cyp1a1/Cyp7a1/Gstp1/Sult1c2a/Por/Gss/Cyp24a1/Comt/Slc26a1
REACTOME_REGULATION_OF_LIPID_METABOLISM_BY_PPARALPHA	REACTOME_REGULATION_OF_LIPID_METABOLISM_BY_PPARALPHA	90	0.4201	1.53334	0.00716309	0.278776	1894	Hmgcs2/Cyp1a1/Angptl4/Trib3/Fabp1/Med4/Nfyb/Cyp7a1/Tnfrsf21/Cyp4a1/Slc27a1/Agt/Txnrd1/Pparg/Apoa1/Crebbp/Pex11a/Fdft1/Nr1d1/Ncoa2/Cpt1a/Med15/Ncor2/Srebf1/Tbl1xr1/Arnt2/Med10/Sp1/Nfya
REACTOME_COLLAGEN_FORMATION	REACTOME_COLLAGEN_FORMATION	56	-0.49715	-1.75951	0.00141945	0.15755	927	Col6a1/Col4a1/Pxdn/Col5a1/Col12a1/Col4a2/Col5a2/Col8a1/Col6a3/Pcolce/Itga6/Col1a1/Col5a3/Col1a2/Serpinh1/Col18a1/Col2a1/Col3a1/Loxl1
REACTOME_MHC_CLASS_II_ANTIGEN_PRESENTATION	REACTOME_MHC_CLASS_II_ANTIGEN_PRESENTATION	49	-0.485427	-1.76469	0.0021544	0.145327	52	Ctsk/Kif2c/RT1-Db1/RT1-Da/RT1-Bb/Cd74
REACTOME_COLLAGEN_DEGRADATION	REACTOME_COLLAGEN_DEGRADATION	44	-0.569099	-1.90949	0.00023175	0.0591969	1425	Col14a1/Adam17/Col6a2/Col10a1/Prss1/Col6a1/Adam10/Col4a1/Col5a1/Col12a1/Col4a2/Col5a2/Mmp8/Col8a1/Col6a3/Col1a1/Col5a3/Col1a2/Col18a1/Col2a1/Col3a1/Ctsk
REACTOME_ASSEMBLY_OF_COLLAGEN_FIBRILS_AND_OTHER_MULTIMERIC_STRUCTURES	REACTOME_ASSEMBLY_OF_COLLAGEN_FIBRILS_AND_OTHER_MULTIMERIC_STRUCTURES	40	-0.570647	-1.87571	0.000229885	0.0591969	927	Col6a2/Col10a1/Col6a1/Col4a1/Pxdn/Col5a1/Col12a1/Col4a2/Col5a2/Col8a1/Col6a3/Pcolce/Itga6/Col1a1/Col5a3/Col1a2/Col18a1/Col2a1/Col3a1/Loxl1
KEGG_ANTIGEN_PROCESSING_AND_PRESENTATION	KEGG_ANTIGEN_PROCESSING_AND_PRESENTATION	35	-0.580042	-1.95403	0.000657462	0.0591331	157	Hspa1l/RT1-Db1/RT1-Da/RT1-Bb/Cd74/Hspa1a
REACTOME_PEROXISOMAL_PROTEIN_IMPORT	REACTOME_PEROXISOMAL_PROTEIN_IMPORT	35	0.601966	1.77767	0.00244253	0.152089	572	Acot2/Ephx2/Hsd17b4/Cat/Ech1/Ehhadh/Idh1/Nos2/Hmgcl/Decr2/Agxt/Crot
REACTOME_COLLAGEN_FORMATION	REACTOME_COLLAGEN_FORMATION	34	-0.597023	-1.99705	0.000327976	0.044248	576	Col8a1/Plod2/Mmp3/Pcolce/Col4a5/Loxl1/Serpinh1/Plod1/Mmp13/Col5a1/P4ha1/Col5a2/Col1a1/Col3a1/Col1a2
WP_CHOLESTEROL_METABOLISM_INCLUDES_BOTH_BLOCH_AND_KANDUTSCHRUSSELL_PATHWAYS	WP_CHOLESTEROL_METABOLISM_INCLUDES_BOTH_BLOCH_AND_KANDUTSCHRUSSELL_PATHWAYS	30	0.607988	1.74475	0.00522648	0.225198	1109	Hmgcs2/Acot2/Lbr/Srebf1/Acsl4/Msmo1/Nr1h3/Fdft1/Dhcr7/Nr1h2/Hmgcr/Sqle/Cyp51/Fdps
REACTOME_ASSEMBLY_OF_COLLAGEN_FIBRILS_AND_OTHER_MULTIMERIC_STRUCTURES	REACTOME_ASSEMBLY_OF_COLLAGEN_FIBRILS_AND_OTHER_MULTIMERIC_STRUCTURES	25	-0.556259	-1.73172	0.0082292	0.266663	576	Mmp7/Col9a1/Col8a1/Mmp3/Pcolce/Col4a5/Loxl1/Mmp13/Col5a1/Col5a2/Col1a1/Col3a1/Col1a2
REACTOME_COLLAGEN_BIOSYNTHESIS_AND_MODIFYING_ENZYMES	REACTOME_COLLAGEN_BIOSYNTHESIS_AND_MODIFYING_ENZYMES	22	-0.736518	-2.22728	0.000296296	0.044248	576	Col8a1/Plod2/Pcolce/Col4a5/Serpinh1/Plod1/Col5a1/P4ha1/Col5a2/Col1a1/Col3a1/Col1a2
WP_NUCLEAR_RECEPTORS_IN_LIPID_METABOLISM_AND_TOXICITY	WP_NUCLEAR_RECEPTORS_IN_LIPID_METABOLISM_AND_TOXICITY	20	0.688229	1.81199	0.00260896	0.155233	669	Cyp2e1/Cyp27b1/Cyp7a1/Rara/Cyp24a1/Nr1h3/Rarb/Pparg/Abcc3
KEGG_BIOSYNTHESIS_OF_UNSATURATED_FATTY_ACIDS	KEGG_BIOSYNTHESIS_OF_UNSATURATED_FATTY_ACIDS	15	0.675709	1.71092	0.00725581	0.278776	790	Acot4/Acot2/Elovl6/Scd/Hadha
REACTOME_RHO_GTPASES_ACTIVATE_NADPH_OXIDASES	REACTOME_RHO_GTPASES_ACTIVATE_NADPH_OXIDASES	13	0.761893	1.80608	0.00239962	0.152089	398	S100a8/S100a9/Mapk14/Prkcd/Prkcz
NABA_COLLAGENS	NABA_COLLAGENS	13	-0.716003	-1.88393	0.00506532	0.225198	357	Col9a1/Col8a1/Col4a5/Col5a1/Col5a2/Col1a1/Col3a1/Col1a2
REACTOME_COLLAGEN_CHAIN_TRIMERIZATION	REACTOME_COLLAGEN_CHAIN_TRIMERIZATION	13	-0.716003	-1.88393	0.00506532	0.225198	357	Col9a1/Col8a1/Col4a5/Col5a1/Col5a2/Col1a1/Col3a1/Col1a2
REACTOME_REGULATION_OF_TLR_BY_ENDOGENOUS_LIGAND	REACTOME_REGULATION_OF_TLR_BY_ENDOGENOUS_LIGAND	12	0.736739	1.71571	0.00724521	0.266663	525	S100a8/S100a9/Fgb/Fga/Cd14
WP_COMPLEMENT_ACTIVATION	WP_COMPLEMENT_ACTIVATION	11	0.741759	1.69031	0.00862349	0.266663	1104	Cfd/C3/C1qb/Cd55/C1qc/Masp1/C1s/C9/Cfp
