# Supplementary material for: Role of mitochondrial metabolic disorder and immune infiltration in diabetic cardiomyopathy: new insights from bioinformatics analysis
Source: J Transl Med. 2023 Feb 1;21:66. doi: 10.1186/s12967-023-03928-8 (PMC9893675; doi:10.1186/s12967-023-03928-8)
Supplement: Supplementary file 5 — Additional file 5: Table S4. KEGG pathway enrichment analyses of DEGs from GSE4745, GSE5606 and GSE6880. [file 12967_2023_3928_MOESM5_ESM.xlsx]

## Sheet: Sheet1
Additional file 5: Table S4. KEGG pathway enrichment analyses of DEGs from GSE4745,GSE5606 and GSE6880.
GSE4745-KEGG pathways	ID	Description	GeneRatio	BgRatio	pvalue	p.adjust	qvalue	geneID	Count	zscore
	rno01212	Fatty acid metabolism	6/202	64/9437	0.002	0.022	0.016	Acadsb/Acsl6/Cpt1a/Hsd17b4/Mecr/Scd	6	-0.816497
	rno04659	Th17 cell differentiation	7/202	112/9437	0.010	0.061	0.045	Il1rap/Jak2/Mapk12/RT1-Ba/RT1-Da/RT1-Db1/Tgfbr1	7	-0.377964
	rno04024	cAMP signaling pathway	13/202	218/9437	8.05e-04	0.011	0.008	Adcyap1/Adora1/Adrb2/Bdnf/Cacna1c/Camk2a/Cnga1/Edn3/Gcg/Gnai1/Htr4/Nppa/Pld1	13	0.27735
	rno04066	HIF-1 signaling pathway	11/202	120/9437	4.98e-05	0.002	0.001	Aldoc/Camk2a/Eno2/Eno3/Hk2/Igf1/Nppa/Pdha2/Pfkp/Slc2a1/Tfrc	11	0.301511
	rno00010	Glycolysis / Gluconeogenesis	7/202	72/9437	8.42e-04	0.011	0.008	Adh1/Aldoc/Eno2/Eno3/Hk2/Pdha2/Pfkp	7	0.377964
	rno00480	Glutathione metabolism	9/202	77/9437	3.62e-05	0.002	0.001	Anpep/Gclc/Gsta4/Gstk1/Gstm1/Gstp1/Gstt2/Mgst1/Odc1	9	1
	rno03320	PPAR signaling pathway	9/202	88/9437	1.05e-04	0.003	0.002	Acsl6/Aqp7/Cd36/Cpt1a/Cyp27a1/Dbi/Hmgcs2/Scd/Slc27a1	9	1
	rno04924	Renin secretion	10/202	73/9437	3.10e-06	4.24e-04	3.10e-04	Adcyap1/Adora1/Adrb2/Agtr1a/Aqp1/Cacna1c/Edn3/Gnai1/Itpr1/Nppa	10	1.26491
	rno00980	Metabolism of xenobiotics by cytochrome P450	10/202	81/9437	8.09e-06	7.36e-04	5.39e-04	Adh1/Cbr1/Cyp1a1/Cyp2e1/Gsta4/Gstk1/Gstm1/Gstp1/Gstt2/Mgst1	10	1.89737
GSE5606-KEGG pathways	ID	Description	GeneRatio	BgRatio	pvalue	p.adjust	qvalue	geneID	Count	zscore
	rno04080	Neuroactive ligand-receptor interaction	33/263	367/9437	2.10e-09	5.81e-07	5.56e-07	Adcyap1/Adra1d/Apln/Bdkrb1/Bdkrb2/Calcr/Cckar/Cnr1/Cnr2/Drd5/Ednra/F2/Fshb/Gabrb2/Gcgr/Glrb/Gpr50/Grik2/Hcrtr2/Htr2b/Htr7/Lepr/Lpar3/Lpar4/Npy2r/Npy5r/Penk/Ppy/Ptgfr/S1pr5/Sctr/Ucn/Uts2r	33	-0.870388
	rno04610	Complement and coagulation cascades	9/263	90/9437	8.70e-04	0.080	0.077	Bdkrb1/Bdkrb2/Cfd/Cr1l/F2/Fgb/Masp2/Plau/Serpine1	9	-0.333333
	rno05204	Chemical carcinogenesis	10/263	105/9437	6.70e-04	0.080	0.077	Adh1/Cyp1a1/Cyp2b21/Cyp2e1/Gsta1/Gsta3/Kyat3/Sult1a1/Sult2a2/Ugt2b17	10	0.632456
	rno00980	Metabolism of xenobiotics by cytochrome P450	8/263	81/9437	0.002	0.083	0.080	Adh1/Cbr3/Cyp1a1/Cyp2e1/Gsta1/Gsta3/Sult2a2/Ugt2b17	8	1.41421
	rno04913	Ovarian steroidogenesis	7/263	62/9437	0.002	0.083	0.080	Acot1/Acot2/Acot3/Acot4/Cyp1a1/Fshb/Star	7	1.88982
	rno00062	Fatty acid elongation	5/263	32/9437	0.002	0.083	0.080	Acot1/Acot2/Acot3/Acot4/Elovl6	5	2.23607
GSE6880-KEGG pathways	ID	Description	GeneRatio	BgRatio	pvalue	p.adjust	qvalue	geneID	Count	zscore
	rno00330	Arginine and proline metabolism	7/245	55/9437	5.11e-04	0.046	0.040	Aldh18a1/Aldh4a1/Arg1/Ckb/Gamt/Maob/Nos2	7	-2.64575
	rno04151	PI3K-Akt signaling pathway	20/245	357/9437	9.87e-04	0.067	0.057	Bcl2l1/Brca1/Ccnd1/Ccnd2/Col1a1/Col1a2/Col6a3/Egfr/Eif4ebp1/Erbb4/Ifnb1/Il7r/Itga6/Lama3/Lama4/Ntrk1/Pdgfd/Pik3r6/Pkn3/Tnr	20	-0.894427
	rno00072	Synthesis and degradation of ketone bodies	3/245	12/9437	0.003	0.071	0.061	Bdh1/Hmgcs2/Oxct1	3	-0.57735
	rno04020	Calcium signaling pathway	14/245	247/9437	0.005	0.090	0.077	Adra1b/Adra1d/Bdkrb2/Cacna1b/Cacna1s/Egfr/Erbb4/Hrh1/Nos2/Ntrk1/Pdgfd/Plcb1/Ret/Tpcn2	14	-0.534522
	rno04261	Adrenergic signaling in cardiomyocytes	11/245	151/9437	0.002	0.071	0.061	Adra1b/Adra1d/Atp1a4/Cacna1s/Myh6/Myh7/Pik3r6/Plcb1/Scn4b/Slc9a1/Tpm1	11	-0.301511
	rno01230	Biosynthesis of amino acids	7/245	87/9437	0.007	0.099	0.085	Aldh18a1/Aldoc/Arg1/Bcat2/Glul/Mat1a/Pklr	7	0.377964
	rno04975	Fat digestion and absorption	5/245	46/9437	0.007	0.093	0.080	Cel/Clps/Fabp1/Plpp3/Slc27a1	5	0.447214
	rno04080	Neuroactive ligand-receptor interaction	27/245	367/9437	9.25e-07	1.25e-04	1.08e-04	Adra1b/Adra1d/Apln/Aplnr/Avpr2/Bdkrb2/Chrna5/Chrnb1/Cnr1/Drd4/Gabrq/Gal/Glra2/Glrb/Grm8/Hrh1/Htr1d/Iapp/Lepr/Nmur1/Npffr2/Npy2r/Oprd1/Prlhr/S1pr3/Sstr2/Vip	27	1.73205
