# Supplementary material for: Role of mitochondrial metabolic disorder and immune infiltration in diabetic cardiomyopathy: new insights from bioinformatics analysis
Source: J Transl Med. 2023 Feb 1;21:66. doi: 10.1186/s12967-023-03928-8 (PMC9893675; doi:10.1186/s12967-023-03928-8)
Supplement: Supplementary file 6 — Additional file 6: Table S5. MitoDEGs in GSE4745, GSE5606 and GSE6880. [file 12967_2023_3928_MOESM6_ESM.xlsx]

## Sheet: Sheet1
Additional file 6: Table S5. MitoDEGs in GSE4745,GSE5606 and GSE6880.
GSE4745-MitoDEGs	Gene Symbol	GSM107428	GSM107429	GSM107430	GSM107431	GSM107432	GSM107433	GSM107434	GSM107435
	Acot2	422.1	525.1	617.9	660.2	2076.7	2127.5	1954.5	2797.3
	Acot7	1318.6	1550.3	1509.2	1541.4	3610.8	3132.2	2592.1	3150.7
	Acsl6	889.7	642.5	540.3	631	93.8	129.2	65.1	235.4
	Bdh1	1464.1	1464.3	1149.1	1326.9	339.8	157.4	296.3	385.5
	Cpt1a	2023.2	2254.3	2242.3	1687.1	5286.7	4932	4618.4	4218.2
	Cyp11a1	963.6	987	996.8	906.3	374.5	478.6	377.2	394.1
	Dbi	4193	4025.1	3761.5	3784.5	7728.4	7535.3	8371.8	8063.3
	Decr1	7787.4	6234	7787.8	5521.6	25967.3	20280.5	16738.3	22938.2
	Ephx2	240.6	676	268.2	297.5	1810.7	1485.5	811.4	1185.3
	Higd1a	276.8	327.1	283.2	313.2	88	75.3	36.6	43.4
	Hmgcs2	99.5	79.2	69.6	94	16070.9	8434	9669.4	13023.8
	Ivd	9089.1	8680.3	9127.7	9285.2	4603.1	3708	4011.6	4139.6
	Maoa	21972.3	15664.3	11678.6	14879.2	7122.9	5723.5	7027.1	7833.8
	Mgst1	2093.6	2792.7	1834.1	1766.8	7486.7	7816.7	8284.1	7832.8
	Pdk4	1070.5	1164.7	2262.2	796.2	16082.2	13594	5726.9	13134.9
	Pdp2	868.5	700.5	428.4	654	100.5	87.8	129	86.9
	Pxmp2	5710.2	5089.8	5001.9	5426.6	2258.8	1897.5	1806.1	1906.2
	Ucp3	300.1	367.1	187.8	360.3	2154.4	2104.2	1582.9	2332
	Acadsb	455	372.7	495.1	234.1	194.3	123.2	81.5	162.8
	Atpif1	197	71.4	198.8	29.6	202.8	394.8	203.9	509.2
	Bcat2	3171.1	4876.5	3883	5080.7	2595.9	2001.8	333.7	2139.5
	Cyp27a1	1693.3	1926.2	1828.9	1919.2	898.8	430.1	486.2	1622.6
	Cyp27b1	48.6	62.4	239.8	42.3	235.2	221.3	256.9	296.7
	Dnm1l	140.3	136.8	154.6	144.1	80.5	60.2	24.1	99.6
	Gpam	161.3	157.7	283.9	114.1	479.1	537.1	274.2	245.7
	Gpd2	1182.4	1138.3	756.3	827.8	109.3	558.5	413.4	587.3
	Gstk1	4731.4	4945.3	4636.9	4291.2	1599.4	3347.6	856.8	3566.9
	Hsd17b4	103.3	83.6	158.6	36.9	304.6	301.7	245.7	418.2
	Idi1	16.2	62.8	23.8	22	7.2	10.7	16	5.8
	Mecr	568.7	485	279.2	395.8	109.8	175.9	226.2	206.6
	Pdha2	11.1	6.3	14.4	8.8	13.1	21.6	98.9	18.4
	Grhpr	329.7	230.1	220.3	209.8	74.8	152.7	93.4	141.2
GSE5606-MitoDEGs	Gene.symbol	GSM130860	GSM130861	GSM130862	GSM130863	GSM130864	GSM130865	GSM130866	GSM130867	GSM130868	GSM130869	GSM130870	GSM130871	GSM130872	GSM130873
	Ucp3	104.1	77	24.5	165.8	81.8	262.9	367.1	183.3	759.6	755.3	790.2	502.4	776.1	718.1
	Slc25a29	141.3	196.6	135.1	265.8	98.6	308.8	449.3	30.2	227.3	111	127.9	101.7	112.7	60.7
	Pxmp2	1549.3	1968.5	640.2	1770.7	569.1	2385.2	2507.4	226.4	1330.8	887.3	687.1	537.8	1293.8	861.8
	Pdp2	347.3	366.4	206.6	338.3	199.2	584.9	644.9	56.6	233	140.8	164.3	222.5	158	127.2
	Pdk4	299	313.1	83.8	404.5	103.6	628.9	842.5	618.4	3068	3174.1	2117.2	1379.7	3045.2	2099.9
	Oxct1	8280.9	9559.3	3886.7	9870.2	3411.2	10585.2	10957.7	1126.1	6303.7	5873.9	6014.2	2749	5082.6	4829.2
	Ivd	1759.9	2201.5	1057	2553.4	954.7	3650.2	3666.8	333	2024.2	1398.7	1730.1	860	1156.7	709.5
	Hmgcs2	25	67.3	24.4	53.1	35.1	30.2	99.2	284	777.1	731.8	1112.4	1214.4	372.7	699.2
	Decr1	4597.7	5511.9	2213.1	5405.9	1766.7	5250.8	8112.7	3791.6	12444.3	11660.5	12565.4	10978.5	12406.9	10563.6
	Dcxr	242.9	383	242.7	507.1	206.5	464.9	767	26.8	262.4	163.4	167.6	86.7	100.7	133.2
	Dbt	874.4	1117.5	481.1	1570.1	310	1498.9	1764.3	161.7	896.5	476	607.3	559.9	617.9	379.1
	Cpt1a	472.4	532.4	260.7	584.2	193.8	828.7	1196.8	326.1	1767.6	1436.6	1913.9	1238	1384.8	1347.5
	Cbr3	45.7	70.3	6.3	23.8	9.1	43.9	70.8	39.2	82.7	98.9	91.2	143	150.7	124.7
	Bdh1	426.2	410.3	275.1	547.3	168	970.3	1005.1	23.8	248.9	167.5	33.3	75	33.3	40.6
	Bcat2	641.1	791.7	394.3	915.7	284	1079.1	1513.9	92.5	808.8	460.4	404	299.9	338.3	293.2
	Aldh4a1	576.4	810.8	227.5	842.5	205.2	754.8	1096.1	54.3	611	337.2	289.2	263.9	333.2	268.4
	Acot2	251	187.3	178.8	375.9	255.5	465.8	656.3	513.2	1812.8	1608.2	2688.7	1698.4	851.7	822.2
	Aass	23.5	42.8	7.7	15	10.6	65.5	26.7	1.6	16.3	8.7	2.6	11.6	18.3	13
	Acsl6	20.1	44.1	6.7	42.6	7.2	36.8	51.2	7.6	24.6	7.6	5.1	24	2.5	3.8
	Gpx4	1.7	13	1.4	17.3	2.1	8.5	4.9	2	15.7	33.5	19.2	17.2	9.2	19.1
	Idi1	33.6	42.7	8.7	67.3	27.6	87	18.2	1	5.6	18.4	18.6	4.6	40.5	34.9
	Kmo	1.9	6	0.5	2.3	3	2.5	2.1	3.1	17.4	15.4	9	2.5	25.3	15.2
	Mthfd1l	40.4	13.8	1.7	5.3	1.6	1.5	44.9	3.8	50.4	16.6	26.9	70	31.9	20.5
	Mutyh	15.3	25.5	13.7	47.5	4.6	11.6	32.5	14.6	108.6	57.3	68	60.7	35.7	24.1
	Pmpcb	28.5	50.3	15.2	35.2	26.6	73	34.2	1.6	28.7	8.3	51.6	28.1	4	34.2
	Pxmp4	8.7	14.1	1.8	8.4	4.9	51.5	73.3	5.4	80.5	38.3	58.6	49.4	56.5	11.6
	Slc25a21	51.3	46.8	15.8	14.8	20	17.9	68.7	25	66	48.6	87.3	82.9	121.7	78.6
	Star	3.7	5.4	12.8	24.6	2.3	20.5	5	9.2	25	13.9	15	41.4	29.4	28.2
	Timm44	22.4	20.3	7.4	16.1	18	21.4	8.6	4.1	11.4	0.9	4	1.8	20.3	19.8
	Timm8a2	24.3	43.7	8	18.8	14.7	14.3	37.3	7	63.5	55.7	138	78.3	34.6	40.1
	Tstd1	3.6	23.7	1.5	17.3	1.7	19.2	13.1	4.5	31.9	23.7	9.3	58.8	21.2	11.1
	Kyat3	497	597.4	196.2	490.9	154.4	533.6	700.1	74.3	408.7	190.1	276.5	210.2	402.7	191.6
	Mrpl37	6	3	8.2	18.6	3.7	6.6	24.2	13.6	37.2	16.7	87.2	23.7	20.2	42.5
	Qtrt1	36.6	46.1	9.5	48.1	2.2	4	67.7	14.5	83.6	61	85.7	45.3	76.5	52.2
GSE6880-MitoDEGs	Gene Symbol	GSM158589	GSM158590	GSM158591	GSM158593	GSM158594	GSM158595
	Abat	64.7	48.9	42.9	72.4	10	16.2
	Acot2	422.7	247.2	155.4	1195.7	799.9	1038.8
	Aldh18a1	210.3	167.7	216.3	110.6	93.9	87.3
	Aldh1l1	61.9	74	55.7	49.9	11.6	21.2
	Aldh4a1	1216.8	1383.7	1305.7	716.7	589.7	598.9
	Bcat2	1261.5	1103.5	1102.5	634.5	506.9	447.1
	Bcl2l1	223.5	180.5	145.8	571.9	465.4	337.9
	Bdh1	509.2	405.5	558.5	137.1	159.4	25.1
	Bik	13.1	9.4	6.4	14.4	56.1	23.2
	Bnip3	5410.8	4267.9	3398.1	9606.3	12457.4	11468.2
	Casp8	86.6	91.3	101.8	6.4	7.8	49.5
	Cbr3	19.1	6	13.9	76.2	90.1	39.1
	Decr1	7838.8	7817	6167.3	12462.3	18419.3	20111.1
	Dmpk	7339.6	6430	6981.6	4094.5	2919.9	3106.4
	Fabp1	7.7	9.8	6.1	25.6	34.5	17.2
	Gpd2	306.5	286.6	394	192.6	90	115.3
	Hmgcs2	311.9	242.3	140.9	1847.2	2665.6	2767.3
	Maob	291.3	283.5	261	122	105	148.5
	Mcat	2.9	4.6	3.6	13.8	5.8	13.1
	Mettl17	143.2	95.5	246.7	229.9	363.4	382.9
	Mgst1	1744.4	2270	1139	3369.4	6232.8	4288.8
	Nudt8	30.1	16.8	32.2	3.7	9.7	9.2
	Oxct1	14677.7	13091.1	13268	6183.3	4966.6	5940.7
	Star	32.8	10.9	6.1	45.3	32.3	109.6
	Stard7	26	22.6	111.5	193.5	143.6	139.6
