# Supplementary material for: Role of mitochondrial metabolic disorder and immune infiltration in diabetic cardiomyopathy: new insights from bioinformatics analysis
Source: J Transl Med. 2023 Feb 1;21:66. doi: 10.1186/s12967-023-03928-8 (PMC9893675; doi:10.1186/s12967-023-03928-8)
Supplement: Supplementary file 8 — Additional file 8: Table S7. Hub MitoDEGs regulated by TF. [file 12967_2023_3928_MOESM8_ESM.xlsx]

## Sheet: mRNA-TF预测结果表
Additional file 8: Table S7. Hub MitoDEGs regulated by TF.
attribute	Motif	name	Regulatory function
mRNA	encode-UW.Motif.0306|tfdimers-MD00570|swissregulon-NHLH1-2.p2|transfac_pro-M02088|flyfactorsurvey-Fer1_da_SANGER_10_FBgn0037475|tfdimers-MD00530|homer-M00256|tfdimers-MD00279|stark-GCAGSTGK|stark-RACASCTGY|encode-UW.Motif.0106|homer-M00231|transfac_pro-M01860|flyfactorsurvey-cato_da_SANGER_10_FBgn0024249|tfdimers-MD00093|transfac_public-M00277|swissregulon-TFAP4.p2|transfac_pro-M02781|transfac_pr…	Acadsb	Regulated
mRNA	transfac_public-M00242|transfac_pro-M03790|transfac_pro-M03562|taipale-RAGGTCANTCAAGGTCA-Esrra-DBD|taipale-WAWNTRGGTYAGTAGGTCA-RORA-DBD|transfac_pro-M00966|transfac_pro-M01268|encode-UW.Motif.0306|tfdimers-MD00570|swissregulon-NHLH1-2.p2|transfac_pro-M02088|flyfactorsurvey-Fer1_da_SANGER_10_FBgn0037475|tfdimers-MD00530|homer-M00256|tfdimers-MD00279|stark-GCAGSTGK|stark-RACASCTGY|encode-UW.Motif.0…	Hsd17b4	Regulated
mRNA	transfac_public-M00242|transfac_pro-M03790|transfac_pro-M03562|taipale-RAGGTCANTCAAGGTCA-Esrra-DBD|taipale-WAWNTRGGTYAGTAGGTCA-RORA-DBD|transfac_pro-M00966|transfac_pro-M01268|encode-UW.Motif.0306|tfdimers-MD00570|swissregulon-NHLH1-2.p2|transfac_pro-M02088|flyfactorsurvey-Fer1_da_SANGER_10_FBgn0037475|tfdimers-MD00530|homer-M00256|tfdimers-MD00279|stark-GCAGSTGK|stark-RACASCTGY|encode-UW.Motif.0…	Gpam	Regulated
mRNA	transfac_public-M00242|transfac_pro-M03790|transfac_pro-M03562|taipale-RAGGTCANTCAAGGTCA-Esrra-DBD|taipale-WAWNTRGGTYAGTAGGTCA-RORA-DBD|transfac_pro-M00966|transfac_pro-M01268|encode-UW.Motif.0306|tfdimers-MD00570|swissregulon-NHLH1-2.p2|transfac_pro-M02088|flyfactorsurvey-Fer1_da_SANGER_10_FBgn0037475|tfdimers-MD00530|homer-M00256|tfdimers-MD00279|stark-GCAGSTGK|stark-RACASCTGY|encode-UW.Motif.0…	Acot2	Regulated
mRNA	transfac_public-M00242|transfac_pro-M03790|transfac_pro-M03562|taipale-RAGGTCANTCAAGGTCA-Esrra-DBD|taipale-WAWNTRGGTYAGTAGGTCA-RORA-DBD|transfac_pro-M00966|transfac_pro-M01268|encode-UW.Motif.0306|tfdimers-MD00570|swissregulon-NHLH1-2.p2|transfac_pro-M02088|flyfactorsurvey-Fer1_da_SANGER_10_FBgn0037475|tfdimers-MD00530|homer-M00256|tfdimers-MD00279|stark-GCAGSTGK|stark-RACASCTGY|encode-UW.Motif.0…	Decr1	Regulated
mRNA	transfac_public-M00242|transfac_pro-M03790|transfac_pro-M03562|taipale-RAGGTCANTCAAGGTCA-Esrra-DBD|taipale-WAWNTRGGTYAGTAGGTCA-RORA-DBD|transfac_pro-M00966|transfac_pro-M01268|encode-UW.Motif.0306|tfdimers-MD00570|swissregulon-NHLH1-2.p2|transfac_pro-M02088|flyfactorsurvey-Fer1_da_SANGER_10_FBgn0037475|tfdimers-MD00530|homer-M00256|tfdimers-MD00279|stark-GCAGSTGK|stark-RACASCTGY|encode-UW.Motif.0…	Cpt1a	Regulated
mRNA	transfac_public-M00242|transfac_pro-M03790|transfac_pro-M03562|taipale-RAGGTCANTCAAGGTCA-Esrra-DBD|taipale-WAWNTRGGTYAGTAGGTCA-RORA-DBD|transfac_pro-M00966|transfac_pro-M01268|encode-UW.Motif.0306|tfdimers-MD00570|swissregulon-NHLH1-2.p2|transfac_pro-M02088|flyfactorsurvey-Fer1_da_SANGER_10_FBgn0037475|tfdimers-MD00530|homer-M00256|tfdimers-MD00279|stark-GCAGSTGK|stark-RACASCTGY|encode-UW.Motif.0…	Acsl6	Regulated
mRNA	transfac_public-M00242|transfac_pro-M03790|transfac_pro-M03562|taipale-RAGGTCANTCAAGGTCA-Esrra-DBD|taipale-WAWNTRGGTYAGTAGGTCA-RORA-DBD|transfac_pro-M00966|transfac_pro-M01268|encode-UW.Motif.0306|tfdimers-MD00570|swissregulon-NHLH1-2.p2|transfac_pro-M02088|flyfactorsurvey-Fer1_da_SANGER_10_FBgn0037475|tfdimers-MD00530|homer-M00256|tfdimers-MD00279|stark-GCAGSTGK|stark-RACASCTGY|encode-UW.Motif.0…	Oxct1	Regulated
mRNA	elemento-CACGCGA|flyfactorsurvey-HLH106_SANGER_5_1_FBgn0015234|swissregulon-SREBF1-2.p2|yetfasco-466|encode-UW.Motif.0088|jaspar-PF0078.1	Pdk4	Regulated
TF	transfac_public-M00242|transfac_pro-M03790|transfac_pro-M03562|taipale-RAGGTCANTCAAGGTCA-Esrra-DBD|taipale-WAWNTRGGTYAGTAGGTCA-RORA-DBD|transfac_pro-M00966|transfac_pro-M01268	Rora	Regulator
TF	encode-UW.Motif.0306|tfdimers-MD00570|swissregulon-NHLH1-2.p2|transfac_pro-M02088|flyfactorsurvey-Fer1_da_SANGER_10_FBgn0037475|tfdimers-MD00530|homer-M00256|tfdimers-MD00279|stark-GCAGSTGK|stark-RACASCTGY|encode-UW.Motif.0106|homer-M00231|transfac_pro-M01860|flyfactorsurvey-cato_da_SANGER_10_FBgn0024249|tfdimers-MD00093|transfac_public-M00277|swissregulon-TFAP4.p2|transfac_pro-M02781|transfac_pr…	Maf	Regulator
TF	transfac_pro-M02930|transfac_pro-M01743|homer-M01743	Ing4	Regulator
TF	elemento-CACGCGA|flyfactorsurvey-HLH106_SANGER_5_1_FBgn0015234|swissregulon-SREBF1-2.p2|yetfasco-466	Srebf2	Regulator
TF	encode-UW.Motif.0027|encode-UW.Motif.0212|transfac_pro-M03830|encode-UW.Motif.0476|encode-UW.Motif.0317|encode-UW.Motif.0207|yetfasco-886	Mafb	Regulator
TF	hdpi-ASPSCR1|hdpi-ZNF706|hdpi-SEMA4A	Zfp706	Regulator
TF	encode-UW.Motif.0088|jaspar-PF0078.1	Pole3	Regulator
TF	encode-UW.Motif.0371|encode-UW.Motif.0440|flyfactorsurvey-peb-F1-3_SOLEXA_FBgn0003053|encode-UW.Motif.0431|encode-UW.Motif.0678	Rreb1	Regulator
TF	yetfasco-1341|transfac_pro-M02109	Mybl2	Regulator
TF	encode-UW.Motif.0003|encode-UW.Motif.0629|transfac_public-M00183	Myb	Regulator
TF	tfdimers-MD00505|transfac_pro-M03066|transfac_public-M00127|transfac_pro-M02757	Tcf4	Regulator
TF	tfdimers-MD00307|elemento-CAGCAGC	Mafa	Regulator
TF	encode-UW.Motif.0666|jaspar-MA0019.1	Cebpa	Regulator
TF	hdpi-THRA|hdpi-GTF3C5	Thra	Regulator
TF	transfac_public-M00468|hdpi-PDCD11	Pdcd11	Regulator
TF	transfac_pro-M00324|tfdimers-MD00379|tfdimers-MD00166|transfac_pro-M00323|transfac_pro-M01503|yetfasco-828	Yy1	Regulator
TF	transfac_pro-M00389|transfac_pro-M00331|tfdimers-MD00397|transfac_public-M00056	Runx2	Regulator
TF	factorbook-BARHL2|stark-VSNKTDATKRCNV	Cdx1	Regulator
TF	encode-UW.Motif.0223|transfac_pro-M03576|encode-UW.Motif.0630	Ubp1	Regulator
