# Supplementary material for: Role of mitochondrial metabolic disorder and immune infiltration in diabetic cardiomyopathy: new insights from bioinformatics analysis
Source: J Transl Med. 2023 Feb 1;21:66. doi: 10.1186/s12967-023-03928-8 (PMC9893675; doi:10.1186/s12967-023-03928-8)
Supplement: Supplementary file 12 — Additional file 12: Table S11. Primers sequence of hub MitoDEGs. [file 12967_2023_3928_MOESM12_ESM.xlsx]

## Sheet: Sheet1
Table S11. Primers sequence of hub MitoDEGs.
Primer name	Sequence(5' →️3')
Acadsb-F	GCGATGCGAAGATCGGTACA
Acadsb-R	GTACTCTGCATCGATGTGCTTTG
Hmgcs2-F	AGTCCTGGAACAAGGGCTGA
Hmgcs2-R	TGCGGTAAGCTGCATAGCAT
Hsdl7b4-F	AAGCCAGAGTATGTGGCACC
Hsdl7b4-R	TCTCCCAGCGCAATTTTCCA
Gpam-F	AAACTCACACAAGGCACCGA
Gpam-R	GCAGATCCATCCGGGTTCAA
Acot2-F	CCTGAGAGCAAGCAGGTTGT
Acot2-R	AGGCTCAGCGTAGCATTTGT
Ivd-F	TCACAGCCCCCGTTCAGTAT
Ivd-R	TCCCATTGCGGACAATCTGG
Decr1-F	AGTGGCTTTCATCACGGGAG
Decr1-R	CACACCGAATCGCATAGACCTTA
Cptla-F	ATTCCAGGAGAGTGCCAGGA
Cptla-R	GGATGAAGGCATCGGGACTC
Pdk4-F	TTGACATCCTCCCTGAACGC
Pdk4-R	CCAGCGTGTCTACAAAGTCTGA
